# Supplementary material for: Reproductive Proteins Evolve Faster Than Non-reproductive Proteins Among Solanum Species
Source: Front Plant Sci. 2021 Apr 12;12:635990. doi: 10.3389/fpls.2021.635990 (PMC8072272; doi:10.3389/fpls.2021.635990)
Supplement: Supplementary file 2 [file Data_Sheet_2.xlsx]

## Sheet: Table S1
Table S1. RNA-seq data for filtering reproductive proteins
Data are from 7 previous SRA/SRP/ERA projects (ERA674315, SRA061767, SRA069187, SRA160465, SRA338431, SRA346103, SRP013118)
Species	accession	data_tag	tissue/stage	sample size	SRA accession	Layout	RP/VEG	Link to published study
S. lycopersicum	LA3475	Slyc_leaf_P3m	P3 leaf primordia	3	SRA160465	SINGLE	VEG	https://www.ncbi.nlm.nih.gov/pubmed/24927584
S. lycopersicum	LA3475	Slyc_leaf_P4p	proximal part of P4 leaf primordia	3	SRA160465	SINGLE	VEG	https://www.ncbi.nlm.nih.gov/pubmed/24927584
S. lycopersicum	LA3475	Slyc_leaf_P5p	proximal part of P5 leaf primordia	3	SRA160465	SINGLE	VEG	https://www.ncbi.nlm.nih.gov/pubmed/24927584
S. lycopersicum	LA3475	Slyc_leaf_P6p	proximal part of P6 leaf primordia	3	SRA160465	SINGLE	VEG	https://www.ncbi.nlm.nih.gov/pubmed/24927584
S. lycopersicum	LA3475	Slyc_leaf_P4d	distal part of P4 leaf primordia	3	SRA160465	SINGLE	VEG	https://www.ncbi.nlm.nih.gov/pubmed/24927584
S. lycopersicum	LA3475	Slyc_leaf_P5d	distal part of P5 leaf primordia	3	SRA160465	SINGLE	VEG	https://www.ncbi.nlm.nih.gov/pubmed/24927584
S. lycopersicum	LA3475	Slyc_leaf_P6d	distal part of P6 leaf primordia	3	SRA160465	SINGLE	VEG	https://www.ncbi.nlm.nih.gov/pubmed/24927584
S. lycopersicum	LA3475	Slyc_root	root	2	SRA069187	PAIRED	VEG	https://www.ncbi.nlm.nih.gov/pmc/articles/PMC3710864
S. lycopersicum	LA3475	Slyc_seed	seed	2	SRA069187	PAIRED	VEG	https://www.ncbi.nlm.nih.gov/pmc/articles/PMC3710864
S. lycopersicum	LA3475	Slyc_stem	stem	2	SRA069187	PAIRED	VEG	https://www.ncbi.nlm.nih.gov/pmc/articles/PMC3710864
S. lycopersicum	LA3475	Slyc_vege	vegetative meristem	3	SRA069187	PAIRED	VEG	https://www.ncbi.nlm.nih.gov/pmc/articles/PMC3710864
S. lycopersicum	LA3475	Slyc_flor	floral	3	SRA069187	PAIRED	RP	https://www.ncbi.nlm.nih.gov/pmc/articles/PMC3710864
S. lycopersicum	LA3475	Slyc_polm	ungerminated pollen	3	SRA338431	PAIRED	RP	https://www.ncbi.nlm.nih.gov/pubmed/27136303 (our data)
S. lycopersicum	LA3475	Slyc_polp	germinated pollen	3	SRA338431	PAIRED	RP	https://www.ncbi.nlm.nih.gov/pubmed/27136303 (our data)
S. lycopersicum	LA3475	Slyc_stym	unpollinated style	3	SRA338431	PAIRED	RP	https://www.ncbi.nlm.nih.gov/pubmed/27136303 (our data)
S. lycopersicum	LA3475	Slyc_styp	pollinated style	3	SRA338431	PAIRED	RP	https://www.ncbi.nlm.nih.gov/pubmed/27136303 (our data)
S. lycopersicum	LA3475	Slyc_ouvl	ovule	4	our data	PAIRED	RP	our data*
S. pimpinellifolium	LA1589	Spim_coty	cotyledons	3	SRA061767	SINGLE	VEG	http://ted.sgn.cornell.edu/cgi-bin/TFGD/digital/experiment.cgi?ID=D006
S. pimpinellifolium	LA1589	Spim_hypo	hypocotyl	4	SRA061767	SINGLE	VEG	http://ted.sgn.cornell.edu/cgi-bin/TFGD/digital/experiment.cgi?ID=D006
S. pimpinellifolium	LA1589	Spim_vege	vegitative meristems	4	SRA061767	SINGLE	VEG	http://ted.sgn.cornell.edu/cgi-bin/TFGD/digital/experiment.cgi?ID=D006
S. pimpinellifolium	LA1589	Spim_leaf_m	young leaves	3	SRA061767	SINGLE	VEG	http://ted.sgn.cornell.edu/cgi-bin/TFGD/digital/experiment.cgi?ID=D006
S. pimpinellifolium	LA1589	Spim_leaf_p	mature leaves	4	SRA061767	SINGLE	VEG	http://ted.sgn.cornell.edu/cgi-bin/TFGD/digital/experiment.cgi?ID=D006
S. pimpinellifolium	LA1589	Spim_root	whole root	4	SRA061767	SINGLE	VEG	http://ted.sgn.cornell.edu/cgi-bin/TFGD/digital/experiment.cgi?ID=D006
S. pimpinellifolium	LA1589	Spim_seed	seed	1	SRA069187	PAIRED	VEG	https://www.ncbi.nlm.nih.gov/pmc/articles/PMC3710864
S. pimpinellifolium	LA1589	Spim_flor_p	young flower buds	4	SRA061767	SINGLE	RP	http://ted.sgn.cornell.edu/cgi-bin/TFGD/digital/experiment.cgi?ID=D006
S. pimpinellifolium	LA1589	Spim_flor_m	anthesis flowers	4	SRA061767	SINGLE	RP	http://ted.sgn.cornell.edu/cgi-bin/TFGD/digital/experiment.cgi?ID=D006
S. pimpinellifolium	LA1589	Spim_ovul	ovule	2	our data	PAIRED	RP	our data*
S. pennellii	LA0716	Spen_leaf_P3m	P3 leaf primordia	3	SRA160465	SINGLE	VEG	https://www.ncbi.nlm.nih.gov/pubmed/24927584
S. pennellii	LA0716	Spen_leaf_P4p	proximal part of P4 leaf primordia	3	SRA160465	SINGLE	VEG	https://www.ncbi.nlm.nih.gov/pubmed/24927584
S. pennellii	LA0716	Spen_leaf_P5p	proximal part of P5 leaf primordia	3	SRA160465	SINGLE	VEG	https://www.ncbi.nlm.nih.gov/pubmed/24927584
S. pennellii	LA0716	Spen_leaf_P6p	proximal part of P6 leaf primordia	3	SRA160465	SINGLE	VEG	https://www.ncbi.nlm.nih.gov/pubmed/24927584
S. pennellii	LA0716	Spen_leaf_P4d	distal part of P4 leaf primordia	3	SRA160465	SINGLE	VEG	https://www.ncbi.nlm.nih.gov/pubmed/24927584
S. pennellii	LA0716	Spen_leaf_P5d	distal part of P5 leaf primordia	3	SRA160465	SINGLE	VEG	https://www.ncbi.nlm.nih.gov/pubmed/24927584
S. pennellii	LA0716	Spen_leaf_P6d	distal part of P6 leaf primordia	3	SRA160465	SINGLE	VEG	https://www.ncbi.nlm.nih.gov/pubmed/24927584
S. pennellii	LA0716	Spen_root	root	2	SRA069187	PAIRED	VEG	https://www.ncbi.nlm.nih.gov/pmc/articles/PMC3710864
S. pennellii	LA0716	Spen_seed	seed	2	SRA069187	PAIRED	VEG	https://www.ncbi.nlm.nih.gov/pmc/articles/PMC3710864
S. pennellii	LA0716	Spen_stem	stem	2	SRA069187	PAIRED	VEG	https://www.ncbi.nlm.nih.gov/pmc/articles/PMC3710864
S. pennellii	LA0716	Spen_vege	vegetative meristem	3	SRA069187	PAIRED	VEG	https://www.ncbi.nlm.nih.gov/pmc/articles/PMC3710864
S. pennellii	LA0716	Spen_flor	floral	2	SRA069187	PAIRED	RP	https://www.ncbi.nlm.nih.gov/pmc/articles/PMC3710864
S. pennellii	LA0716	Spen_polm	ungerminated pollen	3	SRA338431	PAIRED	RP	https://www.ncbi.nlm.nih.gov/pubmed/27136303 (our data)
S. pennellii	LA0716	Spen_polp	germinated pollen	3	SRA338431	PAIRED	RP	https://www.ncbi.nlm.nih.gov/pubmed/27136303 (our data)
S. pennellii	LA0716	Spen_stym	unpollinated style	3	SRA338431	PAIRED	RP	https://www.ncbi.nlm.nih.gov/pubmed/27136303 (our data)
S. pennellii	LA0716	Spen_styp	pollinated style	3	SRA338431	PAIRED	RP	https://www.ncbi.nlm.nih.gov/pubmed/27136303 (our data)
S. pennellii	LA0716	Spen_ovul	ovule	4	our data	PAIRED	RP	our data*
S. habrochaites	LA1777	Shab_leaf_P3m	P3 leaf primordia	3	SRA160465	SINGLE	VEG	https://www.ncbi.nlm.nih.gov/pubmed/24927584
S. habrochaites	LA1777	Shab_leaf_P4p	proximal part of P4 leaf primordia	3	SRA160465	SINGLE	VEG	https://www.ncbi.nlm.nih.gov/pubmed/24927584
S. habrochaites	LA1777	Shab_leaf_P5p	proximal part of P5 leaf primordia	3	SRA160465	SINGLE	VEG	https://www.ncbi.nlm.nih.gov/pubmed/24927584
S. habrochaites	LA1777	Shab_leaf_P6p	proximal part of P6 leaf primordia	3	SRA160465	SINGLE	VEG	https://www.ncbi.nlm.nih.gov/pubmed/24927584
S. habrochaites	LA1777	Shab_leaf_P4d	distal part of P4 leaf primordia	3	SRA160465	SINGLE	VEG	https://www.ncbi.nlm.nih.gov/pubmed/24927584
S. habrochaites	LA1777	Shab_leaf_P5d	distal part of P5 leaf primordia	3	SRA160465	SINGLE	VEG	https://www.ncbi.nlm.nih.gov/pubmed/24927584
S. habrochaites	LA1777	Shab_leaf_P6d	distal part of P6 leaf primordia	3	SRA160465	SINGLE	VEG	https://www.ncbi.nlm.nih.gov/pubmed/24927584
S. habrochaites	LA1777	Shab_seed	seed	2	SRA069187	PAIRED	VEG	https://www.ncbi.nlm.nih.gov/pmc/articles/PMC3710864
S. habrochaites	LA2098	Shab_stem	stem/petiole trichomes	1	SRP013118	PAIRED	VEG	https://www.ncbi.nlm.nih.gov/biosample/SAMN01087928
S. habrochaites	LA1777	Shab_root	root	6	ERA674315	PAIRED	VEG	https://www.ncbi.nlm.nih.gov/sra/ERX1604053[accn]
S. habrochaites	LA1777	Shab_vege	Shoot apical meristem	3	SRA160465	SINGLE	VEG	https://www.ncbi.nlm.nih.gov/pubmed/24927584
S. habrochaites	LA1777	Shab_poll	pollen	3	SRA346103	PAIRED	RP	https://www.ncbi.nlm.nih.gov/pubmed/27136303 (our data)
S. habrochaites	LA1777	Shab_styl	style	3	SRA346103	PAIRED	RP	https://www.ncbi.nlm.nih.gov/pubmed/27136303 (our data)
S. habrochaites	LA1777	Shab_ovul	ovule	1	our data	PAIRED	RP	our data*
* ovule RNAseq reads available at NCBI BioProject PRJNA714065

## Sheet: Table S2
Table S2. Transcript coverage in RNA-seq datasets. Mean and variance of total raw read counts in each focal species, across all tissues in which a transcript is expressed.
Species	Class	Mean	Variance
S. habrochaites	GR	833.66	395.9
	RP	382.62	398.3
	VG	546.66	391.61
S. lycopersicum	GR	823.93	372.76
	RP	534.14	384.49
	VG	187.51	260.11
S. pennellii	GR	786.98	389.82
	RP	554.94	381.05
	VG	161.56	222.31
S. pimpinellifolium	GR	806.21	437.35
	RP	335.24	381
	VG	565.71	421.52

## Sheet: Table S3
Table S3. DNA-seq data for assembling orthologous sequences
Species	accession	# bases	SRA accession
S. habrochaites	LA1777		ERR418103
S. pimpinellifolium	LA1589		ftp://ftp.solgenomics.net/genomes/Solanum_pimpinellifolium/LA1589/reads/
S. lycopersicum	M82		ERS484046
S. pennellii	LA0716		ERR418107

## Sheet: Table S4
Table S4. Rates of protein evolution (dN/dS) in different broad classes of loci: Estimated regression parameters, standard errors, t‐values and P‐values from the GLM
Significant p values shown in bold.
	Estimate	SE	t value	Pr(>|t|)
Intercept	0.270908	0.002598	107.998	<2 x10^-16
VG	0.007415	0.011091	0.669	0.5038
RP	0.036227	0.014216	2.548	0.0108

## Sheet: Table S5
Table S5. Pairwise tests of mean per locus dN/dS (Tukey posthoc tests) and proportion of loci with dN/dS>1 (Fisher's one-tailed exact tests)
Significant p values shown in bold.
		dN/dS			Proportion of loci with dN/dS>1
		Z	p	corrected p	Odds ratio	p
General	Vegetative	0.669	0.5038	0.773	1.149	0.2774
General	Reproductive	2.548	0.0108	0.0271	1.729	0.006577
Vegetative	Reproductive	-1.63	0.1032	0.2223	1.504	0.09029

## Sheet: Table S6
Table S6. Rates of nucleotide change (A) dS and (B) dN, and (C) protein evolution (dN/dS) in different broad classes of loci: GR, RP, and VG
i) Estimated regression parameters, standard errors, t‐values and P‐values from the GLM
ii) Pairwise tests (Tukey contrasts, with adjusted p-values) from the GLM
A) dS estimates
i)	Estimate	SE	t value	Pr(>|t|)
Intercept	0.039692	0.00021	188.984	<2 x10^-16
RP	0.011583	0.001602	7.229	5.09 x10^-13
VG	0.025621	0.003548	7.221	5.38 x10^-13
ii)		Estimate	SE	Z	Adjusted p
Reproductive	General	0.011583	0.001602	7.229	<1 x10^-5
Vegetative	General	0.025621	0.003548	7.221	<1 x10^-5
Vegetative	Reproductive	0.014038	0.003882	3.617	0.000588
B) dN estimates
i)	Estimate	SE	t value	Pr(>|t|)
Intercept	0.008656	0.6.598e-0500021	131.194	<2 x10^-16
RP	0.002343	0.0004953	4.731	2.25 x10^-6
VG	0.001229	0.000775	1.586	0.113
ii)		Estimate	SE	Z	Adjusted p
Reproductive	General	0.0023434	0.0004953	4.731	<0.001
Vegetative	General	0.0012289	0.000775	1.586	0.238
Vegetative	Reproductive	-0.0011144	0.000915	-1.218	0.425
C) dN/dS estimates
i)	Estimate	SE	t value	Pr(>|t|)
Intercept	0.28507	0.002673	106.661	<2 x10^-16
RP	0.056752	0.018952	2.994	0.00275
VG	0.037642	0.031121	1.21	0.22648
ii)		Estimate	SE	Z	Adjusted p
Reproductive	General	0.05675	0.01895	2.994	0.00695
Vegetative	General	0.03764	0.03112	1.21	0.43004
Vegetative	Reproductive	-0.01911	0.03624	-0.527	0.85028

## Sheet: Table S7
Table S7. Rates of protein evolution (dN/dS) among tissue-specific loci: Estimated regression parameters, standard errors, t‐values and P‐values from the GLM
Significant p values shown in bold.
	Estimate	SE	t value	Pr(>|t|)
Intercept	0.09779	0.0657	1.488	0.137983
Stem	0.09466	0.17144	0.552	0.581362
Root	0.11253	0.06927	1.624	0.105635
Pollen	0.15434	0.10458	1.476	0.14135
Ovule	0.24405	0.0809	3.017	0.00284
Style	0.56896	0.1685	3.377	0.000861

## Sheet: Table S8
Table S8. Pairwise Tukey tests of mean rate of protein evolution (dN/dS) among tissue-specific loci
Significant p values shown in bold.
		Z	p	corrected p
Leaf	Stem	0.552	0.580831	0.9924
Leaf	Root	1.624	0.104278	0.53863
Leaf	Pollen	1.476	0.139994	0.64001
Leaf	Ovule	3.017	0.002555	0.02502
Leaf	Style	3.377	0.000734	0.00777
Stem	Root	-0.112	0.910996	1
Stem	Pollen	-0.335	0.737469	0.99929
Stem	Ovule	-0.904	0.365964	0.93431
Stem	Style	2.139	0.032411	0.23252
Root	Pollen	-0.496	0.619879	0.99539
Root	Ovule	-2.526	0.01155	0.09784
Root	Style	2.912	0.003587	0.03422
Pollen	Ovule	-0.954	0.340294	0.91872
Pollen	Style	2.366	0.017963	0.14296
Ovule	Style	2.003	0.045152	0.3009

## Sheet: Table S9
Table S9. Rates of protein evolution (dN/dS) in gametophytic versus gametophytic+sporophytic loci: Estimated regression parameters, standard errors, t‐values and P‐values from GLMs comparing a) gametophytic-exclusive to sporophytic-exclusive loci; b) gametophytic-exclusive to gametophytic+sporophytic loci; c) ovule-exclusive to ovule+sporophytic expression; and, d) pollen-exclusive to pollen+spor…
	Estimate	SE	t value	Pr(>|t|)
a) Gametophytic vs Sporophytic
Intercept	0.32752	0.0576	5.686	1.49 x 10^-8
Sporophytic only	-0.03177	0.05858	-0.542	0.588
b) Gametophytic vs GM+SP
Intercept	0.32752	0.03933	8.328	<2 x10^-16
Gametophytic + sporophytic	-0.05904	0.0394	-1.498	0.134
c) Ovule loci
Intercept	0.34183	0.0447	7.648	2.28x10^-14
Ovule + sporophytic	-0.0545	0.04484	-1.215	0.225
d) Pollen loci
Intercept	0.252128	0.067937	3.711	0.000248
Pollen + sporophytic	-0.002559	0.069482	-0.037	0.970641

## Sheet: Table S10
Table S10: Estimates of dN/dS for SC and SI branches separately, for loci concatenated within each broad class of genes, using two ratio models
A) Two ratio model with input species tree ((Slyc #1, Spim #1), (Spen, Shab)), where internal branch rate shared with SI clade
Categories	# genes	# codons	Null model	Variable rate model	2*LnL	p-val	SI-branch dN/dS	SC-branch dN/dS	SC-SI difference
GR	16221	6619178	-2.85763e+07	-2.85761e+07	377.91	8.66932e-83	0.2092	0.2617	0.0525
RP	904	110171	-478938	-478935	5.81515	0.0158887	0.2169	0.2622	0.0453
VE	1300	78355	-344551	-344551	0.08796	0.766787	0.2101	0.2042	-0.0059
B) Two ratio model with input species tree ((Slyc, Spim), (Spen #1, Shab #1)), where internal branch rate shared with SC clade
Categories	# genes	# codons	Null model	Variable rate model	2*LnL	p-val	SI-branch dN/dS	SC-branch dN/dS	SC-SI difference
GR	16221	6619178	-2.85763e+07	-2.85762e+07	87.9443	8.00087e-20	0.2224	0.207	-0.015
RP	904	110171	-478938	-478937	0.59747	0.439545	0.2285	0.2155	-0.013
VE	1300	78355	-344551	-344547	4.2083	0.0402266	0.2267	0.1897	-0.037

[truncated: 6 more sheets: Table S11, Table S12, Table S13, Table S14, Table S15, TableS16]
